# Supplementary material for: Bifunctional P-Containing RuO2 Catalysts Prepared from Surplus Ru Co-Ordination Complexes and Applied to Zn/Air Batteries
Source: Nanomaterials (Basel). 2022 Dec 26;13(1):115. doi: 10.3390/nano13010115 (PMC9824568; doi:10.3390/nano13010115)
Supplement: Supplementary file 1 [file nanomaterials-13-00115-s001.zip]

Archive with 1 entries (1 files):
- nanomaterials-2037517-supplementary.pdf
